# Supplementary material for: Biosynthesis of Functional Silver Nanoparticles Using Callus and Hairy Root Cultures of Aristolochia manshuriensis
Source: J Funct Biomater. 2023 Sep 1;14(9):451. doi: 10.3390/jfb14090451 (PMC10532211; doi:10.3390/jfb14090451)
Supplement: Supplementary file 1 [file jfb-14-00451-s001.zip]

Archive with 1 entries (1 files):
- jfb-2542720-supplementary.pdf
